# Supplementary material for: CD47 Blockade Inhibits Tumor Progression through Promoting Phagocytosis of Tumor Cells by M2 Polarized Macrophages in Endometrial Cancer
Source: J Immunol Res. 2018 Nov 7;2018:6156757. doi: 10.1155/2018/6156757 (PMC6247569; doi:10.1155/2018/6156757)
Supplement: Supplementary Materials — Supplementary Figure 1: the EC cell lines stably expressed CD47. Supplementary Figure 2: the maturation of mouse BMDMs and CD47 blockade increases phagocytosis of EC cells by C57BL/6 mouse BMDMs. Supplementary Figure 3: anti-CD47 antibody cannot promote apoptosis of EC cells. Supplementary Figure 4: NSG mouse BMDMs are polarized to different phenotypes. [file 6156757.f1.zip]

Archive with 4 entries (4 files):
- Supplementary Figure1_JIR_2463363.ai
- Supplementary Figure2_JIR_2463364.ai
- Supplementary Figure3_JIR_2463365.ai
- Supplementary Figure4_JIR_2463366.ai
